# Supplementary material for: Molecular basis for hierarchical histone de-β-hydroxybutyrylation by SIRT3
Source: Cell Discov. 2019 Jul 9;5:35. doi: 10.1038/s41421-019-0103-0 (PMC6796883; doi:10.1038/s41421-019-0103-0)
Supplement: Supplementary file 2 — Supplemental Table S1 [file 41421_2019_103_MOESM2_ESM.xlsx]

## Sheet: Sheet1
NO.	Proteins	Ligands	deltaH (cal/mol)	deltaS (cal/mol/deg)	Ka (M-1)	N value	Chi2/DoF
1	SIRT1	H3(1-15)	/	/	/	/	/
2		H3(1-15)K9fo	-1447 ± 173	15.3	2.57E4 ± 7.65E3	1	3169
3		H3(1-15)K9ac	-6136 ± 308.8	0.986	5.16E4 ± 7.05E3	1	1.847E4
4		H3(1-15)K9pr	-635.5 ± 44.74	19.9	6.64E4 ± 1.58E4	1	649.1
5		H3(1-15)K9bu	-1.387E4 ± 4225	-26.7	2.15E4 ± 3.48E3	0.801 ± 0.209	4780
6		H3(1-15)K9cr	-7243 ± 397.8	-4.42	2.20E4 ± 2.49E3	1	1.038E4
7		H3(1-15)K9succ	/	/	/	/	/
8		H3(1-15)K9glu	/	/	/	/	/
9		H3(1-15)K9hib	/	/	/	/	/
10		H3(1-15)K9bhb	-7340 ± 3858	-10.3	1.37E3 ± 837	1	1226
11		H3(1-15)K9hex	-5520 ± 634.6	2.32	3.58E4 ± 5.12E3	0.946 ± 0.0808	3064
12		H3(1-15)K9oct	-4052 ± 343.2	7.61	4.30E4 ± 5.23E3	0.964 ± 0.0598	1615
13		H3(1-15)K9dec	-1400 ± 154.9	18.9	1.43E5 ± 4.74E4	0.911 ± 0.0741	4033
14		H3(1-15)K9dod	-2214 ± 89.85	16.8	2.02E5 ± 3.28E4	1.05 ± 0.0312	3159
15		H3(1-15)K9myr	-2733 ± 126.0	10.9	2.24E4 ± 2.93E3	1	2692
16	SIRT2	H3(1-15)	/	/	/	/	/
17		H3(1-15)K9fo	-5904 ± 226.9	-1.04	1.26E4 ± 1.03E3	1	2185
18		H3(1-15)K9ac	-3929 ± 255.1	3.99	5.65E3 ± 596	1	865.8
19		H3(1-15)K9pr	-6957 ± 286.1	-5.14	9.45E3 ± 696	1	2278
20		H3(1-15)K9bu	-4378 ± 384.7	6.25	3.76E4 ± 5.17E3	1.13 ± 0.0739	3048
21		H3(1-15)K9cr	-1.556E4 ± 697.4	-33.5	1.23E4 ± 1.06E3	1	2.209E4
22		H3(1-15)K9succ	-1.257E4 ± 1261	-28.1	1.21E3 ± 143	1	242.5
23		H3(1-15)K9glu	/	/	/	/	/
24		H3(1-15)K9hib	/	/	/	/	/
25		H3(1-15)K9bhb	-4603 ± 189.4	1.45	4.89E3 ± 305	1	225.4
26		H3(1-15)K9hex	-1.968E4 ± 548.6	-44.3	5.56E4 ± 2.27E3	0.871 ± 0.0192	4976
27		H3(1-15)K9oct	-1.293E4 ± 207.6	-19.1	1.98E5 ± 1.17E4	0.969 ± 0.0117	9524
28		H3(1-15)K9dec	-1.656E4 ± 799.9	-30.2	3.45E5 ± 6.05E4	1.01 ± 0.0366	7.657E4
29		H3(1-15)K9dod	-1.351E4 ± 627.5	-21.7	1.46E5 ± 2.43E4	0.858 ± 0.0296	1.008E5
30		H3(1-15)K9myr	-1.747E4 ± 563.4	-30.6	1.34E6 ± 4.14E5	0.936 ± 0.0215	3.550E5
31	SIRT3	H3(1-15)	/	/	/	/	/
32		H3(1-15)K9fo	-9531 ± 615.8	-15.0	5.04E3 ± 491	1	2085
33		H3(1-15)K9ac	-1.678E4 ± 364.9	-33.5	9.46E4 ± 3.93E3	0.891 ± 0.0152	4399
34		H3(1-15)K9pr	-1.511E4 ± 217.9	-26.8	1.63E5 ± 6.49E3	0.883 ± 0.00971	4143
35		H3(1-15)K9bu	-9356 ± 351.6	-9.42	6.28E4 ± 4.30E3	1.19 ± 0.0343	4336
36		H3(1-15)K9cr	-1.324E4 ± 684.3	-23.3	4.02E4 ± 3.64E3	0.976 ± 0.0368	1.422E4
37		H3(1-15)K9succ	/	/	/	/	/
38		H3(1-15)K9glu	/	/	/	/	/
39		H3(1-15)K9hib	-1.190E4 ± 407.5	-23	4.89E3 ± 262	1	1571
40		H3(1-15)K9bhb	-8865 ± 290.2	-9.97	2.08E4 ± 1.68E3	1	1.167E4
41		H3(1-15)K9hex	-1.482E4 ± 397.9	-26.8	1.02E5 ± 4.84E3	0.754 ± 0.0161	3714
42		H3(1-15)K9oct	-1.130E4 ± 84.23	-12.4	3.63E5 ± 1.20E4	0.866 ± 0.00483	1753
43		H3(1-15)K9dec	-1.037E4 ± 44.15	-7.00	1.18E6 ± 4.07E4	0.901 ± 0.00283	1479
44		H3(1-15)K9dod	-9557 ± 36.07	-2.17	3.40E6 ± 1.56E5	0.919 ± 0.00250	1648
45		H3(1-15)K9myr	-9935 ± 495.9	-6.06	9.10E5 ± 3.52E5	1.02 ± 0.0373	1.941E5
46		H3(1-15)K4bhb	-7826 ± 287.7	-4.16	6.71E4 ± 6.97E3	1.17 ± 0.03	1.237E4
47		H3(7-22)K14bhb	-1.294E4 ± 176.4	-28.1	2.17E3 ± 39.2	1	24.98
48		H3(11-25)K18bhb	-1.04E4 ± 464.4	-11.5	1.37E5 ± 1.64	0.86 ± 0.02	2.207E4
49		H3(16-30)K23bhb	-1.14E4 ± 1506	-19.5	1.38E4 ± 1.67E3	1.18 ± 0.11	2409
50		H3(21-35)K27bhb	-6807 ± 778.9	-4.02	1.29E4 ± 1.15E3	1.05 ± 0.09	345.8
51		H4(1-15)K5bhb	/	/	/	/	/
52		H4(1-15)K8bhb	/	/	/	/	/
53		H4(1-15)K12bhb	/	/	/	/	/
54		H4(11-25)K16bhb	-9031 ± 118.6	-7.81	8.18E4 ± 2.86E3	1.17 ± 0.01	1596
55		H3T3G(1-15)K4bhb	-6235 ± 2150	-4.03	4.87E3 ± 878	1.12 ± 0.302	82.98
56		H3Q5G(1-15)K4bhb	-7246 ± 786.5	-5.54	1.26E4 ± 1.29E3	1.09 ± 0.0864	592.6
57		H3T3G/Q5G(1-15)K4bhb	/	/	/	/	/
58		H3A15G(7-22)K14bhb	/	/	/	/	/
59		H3R17G/Q19G(11-25)K18bhb	/	/	/	/	/
60		H4G7A/G9A(1-15)K8bhb	-8402 ± 257.7	-11	5.63E3 ± 286	1	989.6
61		H3(1-15)K9bhb(R)	-1.299E4 ± 435.2	-27.1	3.94E3 ± 195	1	1038
62		H3(1-15)K9bhb(S)	-1.333E4 ± 1113	-24.5	2.55E4 ± 2.37E3	0.838 ± 0.0541	6896
63		H3(1-15)K4bhb(R)	-5621 ± 227.1	1.62	2.98E4 ± 1.84E3	0.1.05 ± 0.0305	874.0
64		H3(1-15)K4bhb(S)	-8762 ± 195.9	-6.06	1.23E5 ± 9.86E3	0.998 ± 0.0164	1.087E4
65		H3(7-21)K14bhb(R)	-2211 ± 278.8	8.13	2.49E3 ± 458	1	57.89
66		H3(7-21)K14bhb(S)	-4793 ± 1827	3.51	1.89E4 ± 3.99E3	0.838 ± 0.277	1324
67		H3(11-25)K18bhb(R)	-6997 ± 153.7	0.645	1.85E5 ± 1.40E4	0.927 ± 0.0153	4271
68		H3(11-25)K18bhb(S)	-8376 ± 56.74	-1.77	5.62E5 ± 2.94E4	1.00 ± 0.00502	4411
69		H3(16-30)K23bhb(R)	-4274 ± 289.79	6.36	3.32E4 ± 2.05E3	1.00 ± 0	1980
70		H3(16-30)K23bhb(S)	-9963 ± 228.6	-10.6	9.78E4 ± 4.78E3	0.847 ± 0.015	2589
71		H3(21-35)K27bhb(R)	-283.9 ± 66.1	19.4	2.86E4 ± 8.04E3	0.99 ± 0.17	26.7
72		H3(21-35)K27bhb(S)	-2114 ± 55.91	14.9	6.55E4 ± 4.68E3	1.13± 0.0211	407.7
73		H4(1-15)K5bhb(R)	/	/	/	/	/
74		H4(1-15)K5bhb(S)	/	/	/	/	/
75		H4(1-15)K8bhb(R)	/	/	/	/	/
76		H4(1-15)K8bhb(S)	/	/	/	/	/
77		H4(1-15)K12bhb(R)	/	/	/	/	/
78		H4(1-15)K12bhb(S)	/	/	/	/	/
79		H4(11-25)K16bhb(R)	-9068 ± 252.2	-9.78	3.19E4 ± 977	0.991 ± 0.0220	381.3
80		H4(11-25)K16bhb(S)	-9742 ± 192.4	-9.69	1.05E5 ± 6.06E3	0.857 ± 0.0126	5652
81		H3(1-15)R8G/S10GK9bhb	/	/	/	/	/
82		H4(1-15)A15G/R17GK16bhb	/	/	/	/	/
83	SIRT5	H3(1-15)	/	/	/	/	/
84		H3(1-15)K9fo	-4943 ± 722.5	7.41	1.75E5 ± 5.77E4	0.917 ± 0.103	2.771E4
85		H3(1-15)K9ac	-4179 ± 409.6	3.43	6.50E3 ± 973	1	1264
86		H3(1-15)K9pr	-1918 ± 164.9	14.8	4.34E4 ± 8.73E3	1	3095
87		H3(1-15)K9bu	/	/	/	/	/
88		H3(1-15)K9cr	/	/	/	/	/
89		H3(1-15)K9succ	-3221 ± 18.23	13.3	1.86E5 ± 7.62E3	1.19 ± 0.00501	511.3
90		H3(1-15)K9glu	-4166 ± 76.15	10.5	2.27E5 ± 1.72E4	1	2401
91		H3(1-15)K9hib	-423.6 ± 34.34	16.3	7.42E3 ± 1.33E3	1	101.4
92		H3(1-15)K9bhb	-7747 ± 2770	-12.5	892 ± 351	1	81.54
93		H3(1-15)K9hex	-1461 ± 153.6	13.4	1.01E4 ± 1.82E3	1	489.2
94		H3(1-15)K9oct	-2452 ± 225.9	12.2	2.96E4 ± 6.72E3	1	6854
95		H3(1-15)K9dec	-1.813E4 ± 713.3	-42.5	9.88E3 ± 666	1	1.015E4
96		H3(1-15)K9dod	-4734 ± 449.3	6.03	6.15E4 ± 1.90E4	1	6.448E4
97		H3(1-15)K9myr	-3780 ± 293.1	8.52	4.29E4 ± 7.21E3	1.19 ± 0.0635	5128
98	SIRT6	H3(1-15)	/	/	/	/	/
99		H3(1-15)K9fo	/	/	/	/	/
100		H3(1-15)K9ac	-2516 ± 1067	9.81	9.75E3 ± 1.88E3	0.843 ± 0.306	96.24
101		H3(1-15)K9pr	-5434 ± 503.8	2.2	2.91E4 ± 7.04E3	1	4.438E4
102		H3(1-15)K9bu	-3153 ± 351	9.36	2.28E4 ± 3.15E3	1.02 ± 0.0835	879.0
103		H3(1-15)K9cr	/	/	/	/	/
104		H3(1-15)K9succ	/	/	/	/	/
105		H3(1-15)K9glu	/	/	/	/	/
106		H3(1-15)K9hib	/	/	/	/	/
107		H3(1-15)K9bhb	/	/	/	/	/
108		H3(1-15)K9hex	-8475 ± 468.1	-3.66	2.58E5 ± 5.06E4	1	4.036E4
109		H3(1-15)K9oct	-4083 ± 484.7	14.4	1.38E6 ± 5.22E5	1	1913
110		H3(1-15)K9dec	-2.389E4 ± 4945	-60.6	1.84E4 ± 4.22E3	1.06 ± 0.161	9.680E4
111		H3(1-15)K9dod	-4867 ± 352.9	1.39	7.45E3 ± 1.06E3	1	1980
112		H3(1-15)K9myr	-5630 ± 363.4	3.54	7.96E4 ± 1.25E4	0.965 ± 0.0476	8530
113	CobB	H3(1-15)	/	/	/	/	/
114		H3(1-15)K9fo	-5622 ± 419.5	-0.0123	1.31E4 ± 2.06E3	1	1.232E4
115		H3(1-15)K9ac	-6915 ± 129.9	0.761	1.72E5 ± 1.13E4	0.944 ± 0.0133	3415
116		H3(1-15)K9pr	-7202 ± 53.16	3.85	1.32E6 ± 1.01E5	1.10 ± 0.00575	4677
117		H3(1-15)K9bu	-7848 ± 89.11	4.19	4.67E6 ± 8.77E5	0.921 ± 0.00672	2.298E4
118		H3(1-15)K9cr	-8081 ± 70.97	0.128	8.94E5 ± 6.42E4	0.943 ± 0.00608	5266
119		H3(1-15)K9succ	-1.088E4 ± 840.0	-16.5	2.34E4 ± 1.74E3	1.01 ± 0.0618	2277
120		H3(1-15)K9glu	-6861 ± 402.7	-1.04	6.34E4 ± 6.85E3	0.950 ± 0.0436	5929
121		H3(1-15)K9hib	-8067 ± 97.88	-0.472	6.45E5 ± 5.46E4	0.922 ± 0.00829	7651
122		H3(1-15)K9bhb	-7226 ± 39.85	1.91	5.16E5 ± 1.91E4	1.06 ± 0.00435	1383
123		H3(1-15)K9hex	-7827 ± 20.89	3.32	2.90E6 ± 1.00E5	0.93 ± 0.00173	792.3
124		H3(1-15)K9oct	-1.045E4 ± 23.00	-4.06	5.92E6 ± 2.18E5	0.972 ± 0.00142	1182
125		H3(1-15)K9dec	-9633 ± 132.7	-2.32	3.58E6 ± 7.92E5	1.05 ± 0.00907	3.712E4
126		H3(1-15)K9dod	-8744 ± 33.55	3.77	1.71E7 ± 3.05E6	1.07 ± 0.00202	3051
127		H3(1-15)K9myr	-9366 ± 38.09	2.1	2.11E7 ± 4.75E6	1.09 ± 0.00215	4277
